# Supplementary material for: Allelic frequency differences of DAOA variants between Caucasians and Asians and their association with major mood disorders
Source: Signal Transduct Target Ther. 2019 Oct 4;4:39. doi: 10.1038/s41392-019-0066-5 (PMC6799844; doi:10.1038/s41392-019-0066-5)
Supplement: Supplementary file 3 — Table S1 Excel [file 41392_2019_66_MOESM3_ESM.xls]

## Sheet: Table S1
	Table S1 Characteristics of the studies included in the meta-analysis
	BD, bipolar disorder; MDD, major depressive disorder; FP-TDI, template-directed dyeterminator incorporation with fluorescence polarization detection.
	For GWAS, the detailed description of sample information and genotyping method can be found in original manuscript.
	Author	Publicaiton year	Region	Ethnicity	Disorder	Definition	Genotyping method	Cases			Controls			Title
								N	Age (years)	Male (%)	Controls	Age (years)	Male (%)
	GWASs
	PGC-BD	2012	Multiple	Caucasian	BD	DSM-IIR/IV, RDC	Multiple platforms	7481	N.A.	N.A.	9250	N.A.	N.A.	Large-scale genome-wide association analysis of bipolar disorder identifies a new susceptibility locus near ODZ4
	PGC-MDD	2013	Multiple	Caucasian	MDD	DSM-IV	Multiple platforms	9240	N.A.	N.A.	9519	N.A.	N.A.	A mega-analysis of genome-wide association studies for major depressive disorder
	CONVERGE-MDD	2015	China	Asian	MDD	DSM-IV	Genome sequencing	5303	N.A.	N.A.	5337	N.A.	N.A.	Sparse whole-genome sequencing identifies two loci for major depressive disorder
	Candidate gene studies
	Chen et al.	2004	Maryland and Iowa, USA	Caucasian	BD	Schedule for Affective Disorders and Schizophrenia-Lifetime Version	FP-TDI; PCR-RFLP	139	N.A.	N.A.	113	N.A.	N.A.	Findings in an independent sample support an association between bipolar affective disorder and the G72/G30 locus on chromosome 13q33
	Schumacher et al.	2004	Germany	Caucasian	BD	DSM-IV	Masscode Technology	300	42.3 (13.2)	138 (46%)	300	47.1 (15.2)	121 (40.3)	Examination of G72 and D-amino-acid oxidase as genetic risk factors for schizophrenia and bipolar affective disorder
	Schulze et al.	2005	Germany	Caucasian	BD	DSM-IV	Masscode Technology	300	42.3 (13.2)	138 (46.0)	300	47.1 (15.2)	121 (40.3)	Genotype-Phenotype Studies in Bipolar Disorder Showing Association Between the DAOA/G30 Locus and Persecutory Delusions: A First Step Toward a Molecular Genetic Classification of Psychiatric Phenotypes
			Poland	Caucasian	BD	SCID	Sequenom	294	46.9 (13.7)	128 (43.5)	311	43.7 (9.5)	115 (37.0)
	Williams et al.	2006	U.K.	Caucasian	BD	DSM-IV	Allele-specific PCR; single-nucleotide primer extension; SNaPshot	706	41.8 (13.5)	503 (70.9)	1416	42.4 (11.1)	731 (51.6)	Variation at the DAOA/G30 Locus Influences Susceptibility to Major Mood Episodes but Not Psychosis in Schizophrenia and Bipolar Disorder
	Gomez et al.	2008	Hungary	Caucasian	Mood disorder	DSM-IV	TaqMan	646 nuclear families	N.A.	N.A.		N.A.	N.A.	G72/G30 (DAOA) and Juvenile-Onset Mood Disorders
	Maheshwari et al.	2008	USA	Caucasian	BD	DSM-III-R or DSM-IV	Sanger sequencing	555	N.A.	228 (41.1)	564	N.A.	282 (50.0)	Common and Rare Variants of DAOA in Bipolar Disorder
			USA	Caucasian	BD	DSM-III-R or DSM-IV	Illumina	376 nuclear families (157 males)
	Rietschel et al.	2008	Germany	Caucasian	MDD	DSM-IV	Sequenom	500	47.9 (13.8)	178 (35.6)	1030	47.9 (15.5)	499 (48.4)	G72 and Its Association With Major Depression and Neuroticism in Large Population-Based Groups From Germany
	Bass et al.	2009	U.K.	Caucasian	BD	SADS-L	KASPar SNP genotyping method	303	N.A.	N.A.	433	N.A.	N.A.	Evidence for the association of the DAOA (G72) gene with schizophrenia and bipolar disorder but not for the association of the DAO gene with schizophrenia
	Zhang et al.	2009	China	Asian	BD	DSM	Allelic specific multiple ligase detection reactions	475	N.A.	255 (53.7)	588	N.A.	178 (30.3)	First evidence of association between G72 and bipolar disorder in the Chinese Han population
	Zuliani et al.	2009	U.K.	Caucasian	BD	DSM-IV	TaqMan	38	N.A.	19 (50.0)	81	N.A.	42 (51.9)	Genetic variation in the G72 (DAOA) gene affects temporal lobe and amygdala structure in subjects affected by bipolar disorder
	Gawlik et al.	2010	German	Caucasian	BD	ICD-10	TaqMan	191	N.A.	N.A.	188	30.2 (10.7)	105 (59.0)	The DAOA/G30 locus and affective disorders: haplotype based association study in a polydiagnostic approach
			German	Caucasian	MDD	ICD-10	TaqMan	57	N.A.	N.A.	188	30.2 (10.7)	105 (59.0)
	Gaysina et al.	2010	Canada	Caucasian	BD	DSM-IV	SNPlex Genotyping System	385	46.0 (12.5)	142 (36.9%)	312	43.7 (13.1)	144 (46.2)	Association analysis of DAOA and DAO in bipolar disorder: results from two independent case-control studies
			U.K.	Caucasian	BD	DSM-IV	SNPlex Genotyping System	515	48.0 (11.4)	180 (35.0%)	1316	41.7 (13.2)	553 (42.0)
	Grigoroiu-Serbanescu et al.	2010	Romania	Caucasian	BD	DSM-IV	Sequenom	198	41.11 (13.48)	84 (42.1)	180	41.29 (12.31)	74 (40.0)	Possible association of different G72/G30 SNPs with mood episodes and persecutory delusions in bipolar I Romanian patients
	Soronen et al.	2011	Finland	Caucasian	BD	DSM-IV	Sequenom	178	N.A.	N.A.	1322	N.A.	562 (42.5)	P2RX7 Gene Is Associated Consistently with Mood Disorders and Predicts Clinical Outcome in Three Clinical Cohorts
			Finland	Caucasian	MDD	DSM-IV	Sequenom	272	N.A.	N.A.	1322	N.A.	562 (42.5)
	Chen et al.	2012	China	Asian	MDD	DSM-IV	Sanger sequencing	488	37.6 (10.3)	209 (42.8)	480	36.8 (11.0)	214 (44.6)	Genotypic Association of the DAOA Gene with Resting-State Brain Activity in Major Depression
	Chiesa et al.	2012	Korea	Asian	BD	DSM-IV	Sanger sequencing	132	36.4 (11.6)	87 (65.9)	170	38.8 (12.8)	105 (61.8)	DAOA Variants on Diagnosis and Response to Treatment in Patients with Major Depressive Disorder and Bipolar Disorder
			Korea	Asian	MDD	DSM-IV	Sanger sequencing	145	41.4 (14.1)	75 (51.7)	170	38.8 (12.8)	105 (61.8)
	Hukic et al.	2013	Sweden	Caucasian	BD	DSM-IV	TaqMan	488	>18	209(43%)	1044	>18	616(59%)	Cognitive Manic Symptoms in Bipolar Disorder Associated with Polymorphisms in the DAOA and COMT Genes
	Arias et al.	2014	Spain	Caucasian	MDD	DSM-IV	TaqMan	320	N.A.	N.A.	150	N.A.	N.A.	DISC1-TSNAX and DAOA genes in major depression and citalopram efficacy
